# Supplementary material for: Secretome and extracellular vesicle signatures in bone marrow-derived mesenchymal stromal cells after expansion in standard and next-generation media
Source: Extracell Vesicles Circ Nucl Acids. 2025 Apr 29;6(2):195–215. doi: 10.20517/evcna.2024.99 (PMC12367461; doi:10.20517/evcna.2024.99)
Supplement: Supplementary file 1 [file evcna-6-2-195-SupplementaryMaterials.zip]

Archive with 9 entries (8 files):
- evcna5099-SupplementaryMaterials/
- evcna5099-SupplementaryMaterials/Supplementary Figure 1_EVCNA.jpg
- evcna5099-SupplementaryMaterials/Supplementary Figure 2_EVCNA.jpg
- evcna5099-SupplementaryMaterials/Supplementary Figure 3_EVCNA.jpg
- evcna5099-SupplementaryMaterials/Supplementary Figure 4_EVCNA.jpg
- evcna5099-SupplementaryMaterials/Supplementary Table 1_EVCNA.docx
- evcna5099-SupplementaryMaterials/Supplementary Table 2_EVCNA.docx
- evcna5099-SupplementaryMaterials/Supplementary Table 3_EVCNA.xlsx
- evcna5099-SupplementaryMaterials/Supplementary Table 4_EVCNA.xlsx
