# Supplementary material for: Secretome and extracellular vesicle signatures in bone marrow-derived mesenchymal stromal cells after expansion in standard and next-generation media
Source: Extracell Vesicles Circ Nucl Acids. 2025 Apr 29;6(2):195–215. doi: 10.20517/evcna.2024.99 (PMC12367461; doi:10.20517/evcna.2024.99)
Supplement: Supplementary file 1 [file evcna-6-2-195-SupplementaryMaterials.zip › evcna5099-SupplementaryMaterials/Supplementary Table 3_EVCNA.xlsx]

## Sheet: Foglio1
Supplementary Table 3. Experimentally validated targets of ≥ 1 % abundance miRNAs in at least one of the three conditions under study.
hsa-miR-100-5p	hsa-miR-99a-5p	hsa-miR-222-3p	hsa-miR-193b-3p	hsa-miR-191-5p	hsa-miR-520c-3p	hsa-miR-601	hsa-miR-636	hsa-miR-520e-3p	hsa-let-7b-5p	hsa-miR-320a-3p	hsa-miR-483-5	hsa-miR-132-3p	hsa-miR-125b-5p	hsa-miR-31-5p	hsa-miR-21-5p	hsa-miR-29a-3p	hsa-miR-574-3p	hsa-miR-221-3p	hsa-miR-210-3p	hsa-miR-551b-3p
ABLIM1	ADCY9	ABCG2	A4GALT	AACS	ABCG8	ATP6AP1	ACOX1	/	AARSD1	/	/	AASDHPPT	ABCC1	ABCB9	ABCB1	ABCE1	AMOTL1	ABHD3	ABCB9	/
ACKR3	ADGRG6	ABLIM1	AAAS	ACSL1	ABHD15	CCDC90B	AHI1		AATF			ACSL4	ABCC4	ACBD7	ABCD3	ABL1	ANKRD50	ABLIM1	ACTR1A
ACSL3	ADO	ACACA	AAMP	ACSS1	ABHD18	CD274	AVL9		ABCB10			ACTR2	ABL1	AFF1	ACAT1	ADAM12	AP5Z1	ACIN1	ACVR1B
ACTB	AG01	ACTB	AARS	AGL	ABI2	CLN8	BIRC5		ABCB8			ADAMTSL1	ABTB1	AKAP8L	ACBD5	ADAMTS9	C2orf72	ACSL3	AIFM3
ACTR1B	AG02	ACTG1	ABCF2	AMMECR1L	ABLIM1	CREBBP	BLOC1S6		ABCC1			ADGRF4	ACLY	AKNA	ACTR2	AGAP1	CKS2	ACTB	ALDH5A1
AGPAT3	AKAP2	ADAM1A	ABI2	ATF6	ACOT9	GRAMD1B	BTG2		ABCF1			ADH1A	ACSS1	ANKRD52	ADGRG2	AHR	CLTC	ACTG1	APC
AKT1	AKT1	AHSA1	ABT1	BASP1	ACOX1	KCNK6	C17orf102		ABHD17C			ALK	ADM	AP2B1	ADNP	AKT2	CPLX2	ACVR2B	ARHGAP35
ALDH9A1	AP2B1	AKT3	ACACA	BCOR	ADAM17	KLHL3	CASS4		ABL1			ALKBH4	ADRM1	AR	AFTPH	AKT3	CUL2	ADAM1A	ASB11
ALG3	APEX1	ALG3	ACBD6	BICD2	ADAT2	MCOLN2	CBY1		ABT1			AMD1	AHRR	ARF1	AGGF1	ALDH5A1	EGFR	ADAMTS6	ATG7
ANAPC1	ATP1A1	AP1B1	ACOT9	BRAF	AGMAT	NFS1	CCDC74A		ACACA			ANKRD28	AKAP2	ARID1A	AHSA2	AMER1	EP300	ADD1	ATP11C
ANAPC11	ATP5E	APP	ACTG1	BZW2	ANKS4B	NR1D2	CCDC74B		ACER2			ANKRD29	AKT1	ARPC5	AKAP9	AMFR	IER3	ADGRL2	BDNF
AP3M1	BRD7	ARHGAP42	ACTN1	CASTOR2	APEX2	PDZD8	CCDC88C		ACOT9			ANXA2	ALOX5	ATP2A2	AKT2	ASXL2	IGLON5	AGAP1	BNIP3
APBA3	CAPNS1	ARID1A	ACTN4	CCDC88C	APH1A	PKMYT1	CD99		ACPP			APBA1	ANAPC16	ATP5A1	ALMS1	ATG9A	IRF4	AKT3	BTK
APEX1	CBWD1	ARL6IP1	ACTR1A	CCND2	APOH	PLXNA2	CDKN2AIP		ACSL1			ARF6	ANGPT2	BAHD1	ANKRD28	BACE1	KCNK10	AMMECR1L	CASP8AP2
ARPP19	CCDC6	ATF5	ADARB1	CDK6	APP	POTEG	CLN8		ACTA1			ARHGAP32	ANKRD33B	BAP1	ANKRD46	BBC3	KIAA1671	AMOT	CBX1
ATAT1	CERS1	ATP11B	ADCY9	CDK9	ARID4B	POTEM	CNNM2		ACTB			ARID2	APC	BCAS4	ANP32A	BCAP31	LHFPL3	ANKRD28	CDK10
ATM	COL4A1	ATP7B	ADI1	CEBPB	ARL10	SINHCAF	CYP24A1		ACTG1			ARL13B	APLN	C15orf52	AP1AR	BCL2	LHFPL4	ANXA1	CHD9
ATP1A2	COQ2	ATXN7L3	AGPAT1	CTDSP2	ARMT1	TMED9	DCAF4		ACTN4			ARL14EP	ARF3	C17orf99	AP3M1	BCL7A	MAP3K21	AP2A1	CLASP2
ATP1B3	COX2	AUTS2	AHDC1	CYTH2	ASB16	TROVE2	ELFN2		ACVR1			ARL6IP6	ARID3A	C19orf12	APAF1	BMT2	MAP4	AP3B1	CNTNAP5
ATP2A2	CTC1	B3GALNT2	AHSA1	DCAF15	ATAD2	YWHAZ	ERVMER34-1		ADCK2			ARR3	ARID3B	C1QTNF9	APC	BTG2	MCMBP	APAF1	COL4A2
ATP5A1	CTDSPL	BAG6	AHSA2	DCUN1D2	ATP1B3	ZFPM1	FAM102B		ADCY1			ART4	ARIH2	C2CD5	APOLD1	C1QTNF6	MKRN1	APOL2	CPEB2
ATP5L	CUL2	BBC3	AIMP2	DHCR24	ATP6V1C1	ZNF585B	FAM198B		ADGRG1			ASF1A	ASB16	CASKIN2	APPL1	C21orf91	MUM1	ARF4	CSNK1E
ATP6AP1L	CUL3	BCL2L11	AKAP13	EGR1	AVL9		FAM217B		ADGRL2			ATP6V0E1	ATP5B	CASR	ARHGAP21	C4orf26	PDE4C	ARHGAP42	DDAH1
BAZ1B	DDHD1	BMF	AKR1C2	EIF3I	BACH1		FOXK2		ADH5			B3GAT1	ATXN1	CCDC127	ARHGEF12	CACNA1C	PDZD2	ARHGEF18	DEAF1
BCL10	DDX18	BPTF	AKT1	EMX2	BCAS4		GALNT1		ADIPOR2			BDNF	AURKB	CCNT1	ARID4A	CALCR	PEAK1	ARID1A	DENND6A
BECN1	DDX3X	BRWD1	ALDH1A2	ENAH	BCL2L2		GDE1		ADNP			BMPER	B4GALT3	CDC42SE1	ARMCX3	CALM3	PHEX	ARIH2	DIMT1
BMPR2	DDX42	C11orf57	ALDH3A2	FN3KRP	BHMT2		GHITM		ADRM1			BNIP2	BACE2	CDK1	ASRGL1	CAND1	PIN1	ARL6IP1	DOCK7
C21orf91	DDX46	C12orf65	ALDH7A1	GBA	BLCAP		GJA1		AFF4			BRWD1	BACH1	CKAP2L	ATAD2B	CASP8	PRMT1	ARNT	DYRK2
C9orf66	DHCR24	C18orf25	ALKBH4	GOLGA7	BMP8B		GLCE		AFG1L			C6orf106	BAK1	CNBP	ATF2	CBX2	RAC1	ASXL2	E2F3
CAMKK2	DLD	C19orf12	ALKBH5	HNRNPA2B1	BRI3BP		GLDN		AGFG2			C8orf33	BBC3	CREG1	ATF7IP	CBX6	REXO1	ASXL3	EFNA3
CAPNS1	DNAJA3	C5orf51	AMACR	HNRNPM	BSCL2		GPRC5B		AGL			CA1	BCKDK	CXCL12	ATMIN	CCDC117	RXRA	ASZ1	EHD2
CBX3	DOCK11	C8orf33	ANAPC1	HNRNPUL1	BTG1		H2AFX		AHCTF1			CALN1	BCL2	CYP27B1	ATP11B	CCDC14	SELENOS	ATL2	ELK3
CCNG1	E4F1	CABYR	ANKFY1	HSD17B12	C11orf1		HECTD2		AHCYL1			CALU	BCL2L13	DACT3	ATP2B4	CCNA2	SMAD4	ATP2A2	ERP27
CCNYL1	EIF5A	CANX	ANKRD11	IL1A	C11orf54		HIP1		AHCYL2			CAMSAP2	BCL2L2	DDX19A	ATRX	CCND1	STX1B	ATP6V1E1	ESCO2
CCZ1B	EXTL3	CAPRIN1	ANP32B	IRS4	C12orf49		HIST1H2BK		AHR			CASP7	BCL3	DKK1	ATXN10	CCND2	TGFB1	ATXN1	ESPL1
CDC73	FAM171B	CASC3	AP3M2	KNL1	C12orf65		HNRNPA1		AIDA			CC2D1B	BCOR	DMD	AUTS2	CCNT2	TLNRD1	B3GALNT2	FCHSD2
COL4A1	FGFR3	CASKIN2	AP5M1	LPP	C14orf119		HNRNPA1L2		AK4			CCDC169	BMF	DNAAF5	B3GALNT1	CCT4	TMEM178B	B4GALT2	FGFRL1
COX2	FKBP5	CAST	APCDD1	LRRC8A	C15orf40		HNRNPA3		AKAP8			CCNA2	BMPR1B	DNAJC5	B3GNT5	CD276	TMEM2	BAG3	Fgfrl1
COX5A	FOSL2	CBX2	APEH	MCFD2	C17orf75		HPS3		AKR1A1			CCNB1	BTBD3	DOCK1	BASP1	CD93	USP31	BBC3	FOXN3
CREBBP	FOXRED2	CCDC47	APOBEC3B	MDM4	C18orf32		IFFO1		AKT2			CCSER2	BTG2	DPM2	BAZ1B	CDC23		BCL2L11	FOXP3
CTC1	GDE1	CDC27	APOLD1	MFAP3	C1orf50		IFNAR2		ALDH7A1			CD164	C15orf39	DPYSL5	BCAT1	CDC42		BECN1	GIT2
CTDSPL	GLUD1	CDK18	ARCN1	MPST	C5orf30		ITGA2		ALG3			CD226	C17orf80	E2F2	BCL10	CDC42SE1		BMF	GPD1L
CTDSPL2	GNAL	CDK6	AREL1	MTSS1L	C9orf40		KBTBD6		AMD1			CD55	C19orf54	ECHDC1	BCL2	CDC7		BNIP3	GTDC1
CUL1	GOLGA3	CDKL5	ARHGAP11A	NDST1	CADM2		KCNK6		AMPH			CDH3	C1D	EDC3	BCL6	CDK2		BNIP3L	HECTD1
CUL2	GRHL1	CDKN1B	ARHGAP19	NOTCH2	CAPRIN2		KIAA0513		ANAPC1			CDKN1A	C1orf109	EFNB1	BCL7A	CDK4		BRAP	HIF1A
CUL5	GTF2H1	CDKN1C	ARHGAP33	NPLOC4	CAPZA2		KMT2A		ANKRD17			CFTR	C2orf15	EMSY	BDH2	CDK6		BRD1	HIF3A
CYR61	GTF2H2C	CEP250	ARID1A	PDHA1	CAVIN1		LMNB1		ANKRD46			CHAC1	C2orf88	ETS1	BMI1	CEACAM6		BRWD1	HMGCS1
CYTB	GTF2I	CERS2	ARMC1	PI4KB	CBX5		LNPEP		ANKRD52			CHL1	CARHSP1	EXOC6	BMPR2	CLDN1		C15orf40	HOXA1
DAZAP2	GXYLT1	CHORDC1	ARMC7	PISD	CCDC125		LRP12		ANKZF1			CHRNA5	CASC3	EXOSC5	BNIP2	CNBP		C19orf12	HOXA3
DCAF6	HADHB	CIAPIN1	ARNTL2	PPIAL4G	CCDC198		MFAP3		ANP32E			CMTM3	CBFB	FAM193A	BOC	COL10A1		C5orf51	HOXA9
DCBLD1	HOXA1	CKAP2	ASB3	PPP1R14C	CCDC30		MICA		ANTXR1			CNTNAP1	CCDC124	FLNA	BRCA1	COL1A2		CABYR	HSD17B1
DDAH1	IFIT3	CLDN23	ASF1B	PSAP	CCDC6		MKNK2		ANXA8			COX8C	CCNE1	FOXC1	BTBD3	COL3A1		CAMKK1	ICMT
DDX21	IGF1R	COG5	ASH1L	PSMA2	CCL5		MPRIP		ANXA8L1			CR2	CCNJ	FOXD4	BTBD7	COL4A1		CASP3	IGFBP3
DEAF1	ITM2B	COIL	ASPM	PURB	CCND2		MTPAP		ANXA8L2			CRK	CD244	FOXD4L1	BTG2	COL4A2		CCDC142	INPP5A
DNMT1	JPH1	COL5A2	ASXL1	RABL6	CCSAP		MYO1D		AP1S1			CRTC1	CD320	FOXD4L4	BTN3A3	COL5A2		CCSAP	INSIG1
DOLK	KBTBD8	CORO1A	ATAD2	RAD21	CD28		MYORG		AP3M1			CST9L	CD44	FOXD4L5	C15orf52	COLEC10		CCT3	ISCU
DPY19L4	LMAN2	CPSF6	ATAD3C	RCC2	CD44		NUFIP2		APPL1			CSTF2T	CDH5	FOXJ3	C1orf147	COMMD2		CDC25C	KCMF1
EDEM1	LRIG3	CSAG1	ATOH8	RGS2	CDIPT		OSBPL8		APRT			CSTF3	CDKN2A	FOXO3	C20orf194	COX7A2L		CDC27	KCNB1
EEF1A1	MAPK6	CSNK1G1	ATP13A2	RPIA	CDKN2AIPNL		PAK2		AQP6			CTDSPL2	CDKN2D	FOXP3	C8orf17	CPEB3		CDK6	KCNJ6
EGR2	MARK2	CSTF2T	ATP1A1	RPL37	CECR2		PRKACB		AR			CYP20A1	CDRT4	FRK	CADM1	CPEB4		CDKN1B	KCNK10
EIF5A	MCM8	DAG1	ATP5B	RPS6KA3	CEP104		PRLR		ARCN1			CYP26A1	CEBPA	FZD1	CALD1	CRKL		CDKN1C	LDHA
EIF5AL1	MED12	DARS2	ATXN7L3	RRN3	CEP72		PSMB5		AREL1			CYP2E1	CEBPG	FZD3	CAPRIN1	CRYBG1		CENPT	LDHB
ESR1	MEF2D	DAXX	AUNIP	SATB1	CHCHD5		RAD51D		ARFIP2			DAZAP2	CENPP	GHITM	CASC2	CSRNP2		CERS2	MAF
EWSR1	METTL23	DAZAP1	BAG6	SLC16A2	CLCN3		RAP1A		ARHGAP17			DCAF17	CEP170	GIGYF1	CASP8	CTC1		CHCHD2	MCM3
FAM221A	MON1B	DBN1	BARD1	SLC7A1	CLIP4		RIMKLB		ARHGAP26			DEPDC7	CGN	GLI2	CBX4	CTNNBIP1		CHORDC1	MDGA1
FARSB	MRPS33	DBNL	BASP1	SOCS7	CMPK1		RNF157		ARHGEF5			DMGDH	CHMP3	GNA13	CCDC14	CYP2C19		CHSY1	MEF2D
FBXL15	MTMR3	DCAF7	BAZ1B	SOX4	CNKSR3		RNF219		ARID3A			DOCK10	CHPF2	GTF2E1	CCDC34	CYTB		CIAPIN1	MGRN1
FGFR3	MTOR	DDX21	BAZ2A	SPATA2	COX10		ROBO1		ARID3B			EBPL	CLDN12	GUF1	CCL1	DAG1		CLIC1	MIB1
FKBP5	MYL2	DDX6	BCKDHA	SRGAP2	COX19		RPL7L1		ARIH1			ECT2	CMTM4	GYG1	CCL20	DDX6		CNOT1	MID1IP1
FLT1	N4BP2	DERA	BCL9L	TARS	COX6B1		RPS27		ARL15			EGFR	CNGB1	HIF1AN	CCNG1	DENND6A		CNRIP1	MITF
FOXN2	N6AMT1	DERL2	BICD2	TJAP1	COX6C		RPS6KA3		ARL6IP1			EIF2S3	COPZ1	HIST1H2BC	CCR1	DIABLO		COG5	MNT
FOXP1	ND3	DICER1	BICRA	TLE1	CPT1A		SARS		ARL8B			ELOC	COX7C	HIST1H2BJ	CCR7	DICER1		CORO1A	MRE11
FXN	NDE1	DIRAS3	BLM	TMC7	CRCP		SATB1		ARPP19			EMILIN3	CREBBP	HIST1H2BK	CCT6P1	DKK1		CPSF6	MYORG
GDE1	NDUFA2	DKK2	BORA	TMEM33	CREB1		SHMT1		ASCC3			EML4	CRTC1	HOXA7	CD47	DNMT1		CREBZF	NCAM1
GFOD1	NFE2L1	DMWD	BRCA1	TNPO2	CREBRF		SHOC2		ASIC1			EOGT	CSNK2A1	HOXC13	CDC25A	DNMT3A		CROT	NDUFA4
GNA13	NFU1	DNAJB14	BRCC3	UHRF1	CRISPLD2		SIK1		ASNA1			EPHA4	CSRNP2	HOXD3	CDK19	DNMT3B		CSTF2T	NFIC
GNG5	NOX4	DOCK5	BTRC	USP37	CRK		SLC25A36		ASPA			ETNK2	CTDSP1	ICAM1	CDK2AP1	DOT1L		CTCF	NIPBL
GOSR1	NPM3	DPP8	BUB1	YBX3	CSNK1A1		SLC25A37		ASPSCR1			EXOC5	CYP24A1	IL25	CDK6	DSC2		CTNNB1	NPTX1
GRB2	ORC5	DYRK3	BUB1B		CUL3		SLC25A5		ATAD3B			EYA4	DDX50	IL5RA	CEBPB	DUSP2		CXCL12	P4HB
GRHL1	ORMDL1	EEF2	C11orf24		CXorf38		SLC35C2		ATE1			FABP7	DGAT1	ILF2	CENPQ	DYNLT1		CXorf38	PFDN2
GTF2H1	P2RY11	EIF2S1	C12orf49		CYB5A		SLC5A6		ATG12			FAM199X	DHX33	INTU	CEP152	EDC3		CYP1B1	PIM1
GTPBP1	PLSCR1	EIF2S3	C16orf58		CYCS		SORCS2		ATG4B			FAM221B	DHX38	IPP	CEP97	EIF3E		DDAH1	PKIA
H2AFV	POGK	EIF3B	C1orf112		DAD1		SRRM4		ATG9A			FAM81A	DHX57	ITGA5	CERS6	ELMSAN1		DDIT4	PLK1
H2AFY	PPM1A	EIF3I	C1QBP		DAZAP2		TFRC		ATOX1			FAT3	DKK3	JARID2	CKAP5	ELN		DDX3Y	POU2AF1
H3F3A	PPP1CB	ELOB	C1QTNF2		DCTN5		TMEM189		ATP1A1			FAT4	DRAM2	JAZF1	CLCN5	EMP1		DDX6	PPP1R2
HACD3	PSMA2	ENO1	C2CD2		DCTN6		TMEM189-UBE2V1		ATP2A2			FBN3	DUSP6	KLF13	CLIP4	ENPP2		DENR	PSAP
HIST1H4C	PUM1	EPB41L2	C5		DDI2		TMEM25		ATP6			FBXO28	DYNC2H1	KLHDC10	CLOCK	ENTPD1		DERL2	PTAR1
HIST2H2AA3	RAD51C	ERCC6L	C5orf22		DDR2		TNIP2		ATP6V0A1			FGF2	DYRK2	KLHL15	CLU	EPHX2		DHX15	PTBP3
HIST2H4B	RARS	ESR1	C6orf106		DEGS1		TPD52		ATP6V1F			FGF22	E2F2	KMT2B	CNTRL	EREG		DICER1	PTPN1
HMGB1	RASAL2	ETS1	C6orf47		DIS3L		TRIML2		ATP6V1G1			FKBP10	E2F3	LAPTM4A	COBLL1	FAM102B		DIRAS3	PTPN2
HMGN1	RAVER2	EXO5	C7orf26		DLGAP5		TSR1		ATXN1L			FOXO1	E2F7	LATS2	COL4A1	FAM109B		DKK2	RAD52
HOXA1	RB1	EXOC8	C9orf40		DNAJB13		UBE2V1		ATXN2			FRY	EDEM1	LILRA2	COL5A2	FAM133A		DNAJB14	RCC2
HS3ST2	RCN2	EXOSC1	CACFD1		DNAJB14		ULK1		ATXN2L			FUT1	EEF1A1	LIPG	CORO2A	FAM193A		DVL2	RPL22
HSPA14	RNF187	EXOSC10	CAPN15		DNAJB4		UNK		ATXN7L3			FXR1	EGFR	LRRC59	COX2	FAM53C		DYNC1H1	RUNX1T1
IARS	RPL36A	EZR	CAPNS1		DNAJC10		VAT1		ATXN7L3B			FZD6	EHD1	MAGEA12	COX20	FAM71F2		DYRK3	SCN1B
ID1	RPL37A	FAM126B	CASC3		DNAL1		WDR66		AUP1			GATA3	EHMT1	MAGEA3	CPEB3	FBN1		E2F3	SDHD
IFIT3	RPL7L1	FAM214A	CASP9		DPP8		ZFX		AURKA			GCNT1	EIF1AD	MAGEA6	CRYBG1	FBRS		EEF1A1	SEH1L
IGF1R	RPS15	FAM35A	CBS		DPP9		ZNF354C		AURKB			GDF5	EIF4E	MAP4K4	CSNK1A1	FEM1B		EIF2AK1	SERTAD2
IGF2	RPS26	FAM53C	CBX1		DPYSL2		ZNF566		BACH1			GID4	EIF4EBP1	MCM2	CXCL10	FGA		EIF2S3	SERTM1
INSIG1	RPS6	FAM83G	CCDC28A		DRAXIN		ZNF813		BAG5			GJE1	EIF5	MCMBP	CYBRD1	FGB		EIF4G3	SH3BGRL
ITM2B	RUNDC3B	FAM84A	CCDC32		DSTYK		ZNF860		BAG6			GK	EIF5A2	MED12	CYP4V2	FGG		ELAVL2	SIN3A
JPH1	SALL2	FASN	CCDC77		DUSP2				BAHD1			GMNN	EMC1	MET	DAAM1	FJX1		ERBB4	SIPA1L3
KANK1	SEC13	FAT1	CCNA2		EFCAB11				BAZ1A			GNB1	EMD	MICA	DAXX	FMNL3		ERC1	SLCO3A1
KATNBL1	SERPINE1	FBXL18	CCND1		EIF2B2				BAZ1B			GNL3L	ENPEP	MLH1	DCAF10	FOS		ESR1	SMCHD1
KBTBD8	SGPP2	FBXO21	CCNY		EIF2S1				BAZ2A			GSTCD	EPHA7	MMP16	DCAF11	FOXO3		ETS1	SSX2
KDELR2	SKI	FBXW2	CCP110		EIF4G1				BBS7			GTF2H1	EPO	MPRIP	DCAF8	FRK		EVL	SSX2B
KLHL15	SMARCA5	FICD	CCT2		ELAVL2				BCAS4			HACD3	EPOR	MTSS1L	DCP1A	FSCN1		EXO5	STMN1
KPNA2	SMPDL3B	FLNA	CCT4		ELK4				BCAT1			HBEGF	ERBB2	MXRA7	DDAH1	FSTL1		EXOC8	TBC1D16
LDHB	SNRNP200	FOS	CDC20		ELOC				BCL7A			HOOK3	ERBB3	MYO1D	DDHD2	GAREM2		FAM35A	TFRC
LIN28B	SPIRE1	FOXO1	CDC25A		EMC1				BCOR			HOXC4	ESRP2	MZT1	DDR2	GAS2L3		FAM84A	THSD7A
LIX1L	SRPK1	FOXO3	CDC37		ENTPD4				BCORL1			HS3ST3B1	ETF1	NDFIP2	DDX3X	GLDN		FARSA	TNPO1
LRRC41	SRSF10	FPGS	CDC42EP4		ERGIC2				BEND4			HSPA1B	ETS1	NF2	DDX46	GLRX3		FBN3	TNPO3
MAFG	STEAP4	FUBP1	CDC6		ESR1				BFSP1			IER3IP1	EXOC7	NFAT5	DDX55	GLUL		FBXL18	TNRC6B
MAP4	SUDS3	FYTTD1	CDCA2		ESR2				BGLAP			IMPA1	EXTL3	NFATC2IP	DERL1	GOLGA7		FBXO28	TP53I11
MAP7D1	SYNJ2BP	GALNT3	CDCA4		ETNK1				BIRC5			INTS8	FAM174B	NFE2L1	DICER1	GPR85		FICD	TWIST1
MAPK1IP1L	TMEM209	GANAB	CDCA5		EXO5				BIRC6			IRAK1	FAM199X	NFIC	DLG1	GSK3B		FLNA	U2AF2
MAPK6	TMEM30A	GAS5	CDCA7		F2RL1				BMP7			IRAK4	FAM208A	NOL9	DMD	GTDC1		FMR1	UBA1
MBIP	TNRC6B	GCN1	CDH1		F2RL3				BNIP3L			JPT1	FAM91A1	NOP56	DMTF1	HBP1		FOS	UBQLN1
MED12	TOMM22	GDI1	CDK1		FAAP24				BRD2			KBTBD3	Fas	NPM1	DNAJC16	HDGF		FOXO3	VAMP4
MITD1	TPPP3	GDI2	CDK12		FAHD1				BRI3BP			KCNJ9	FAT1	NUDT3	DNM1L	HECW1		FSCN1	VMP1
MKLN1	TRIB1	GJA1	CDK17		FAM102B				BRPF1			KCTD4	FBN1	NUMB	DOCK10	HMGCR		FUS	XIST
MMP13	TRIB2	GLO1	CDK4		FAM114A1				BRPF3			KDM5C	FBXL18	NUP188	DOCK4	HNRNPM		GALNT3	XPA
MORF4L2	TTC38	GLRX5	CDK6		FAM160B1				BTBD9			KIR3DL1	FBXL20	OTUD4	DOCK5	HUWE1		GATAD2B	ZNF607
MRPS33	TUBG1	GNAI2	CDK8		FAM213A				BTG2			KIR3DL2	FBXO38	PAPOLG	DOCK7	ID3		GCN1	ZNF618
MTARC1	TYMS	GNAI3	CDK9		FAM241A				BZW1			KLHL11	FES	PARP1	DSE	IFNAR1		GID8
MTO1	UBA2	GPR107	CDT1		FAM89A				BZW2			KPNA1	FGFR2	PARP11	DTX3L	IFRD1		GJA1
MTOR	UBB	GRB10	CENPJ		FAM9C				C10orf118			KRT6C	FMNL3	PCSK1N	DUSP10	IGF1		GLYR1
N4BP2	UQCR10	GTF3C5	CENPQ		FANCA				C11orf52			KRTAP4-11	FRAT2	PEX19	DUSP8	IMPDH1		GPR107
NCOR2	UTP4	HAUS8	CENPU		FBXL2				C11orf57			LCA5	FUS	PHF12	DYNC1LI2	INSIG1		GRB10
NDE1	VPS45	HCFC1	CEP128		FBXL7				C12orf4			LDLR	FXR1	PHLDA1	E2F1	ISG20L2		GTF2E1
NDUFA2	WHAMM	HDGF	CEP41		FEM1A				C12orf49			LFNG	FZD4	PLAGL2	E2F2	ITGA11		HECTD1
NDUFA9	ZBTB4	HDLBP	CEP44		FEM1C				C19orf47			LGR4	FZD6	PPIL2	E2F3	ITGA6		HECTD2
NDUFC2	ZNF367	HERC4	CFL1		FGF7				C19orf53			LIFR	GAB2	PPM1L	ECI2	ITGB1		HIST1H2AC
NFIA		HES1	CHAF1B		FHDC1				C1GALT1			LIG4	GABRB3	PPP2R2A	EDIL3	ITIH5		HIST1H2AE
NIP7		HEXIM1	CHCHD10		FKBP14				C1orf21			LOXL1	GALNT18	PPP4R3B	EDRF1	KCTD15		HIST1H3D
NLRP3		HIPK2	CHD4		FOXJ2				C1orf210			MAP1B	GANAB	PRKCE	EGFR	KDM5B		HIST2H2AC
NOP2		HIST2H4B	CHDH		FOXK1				C1orf27			MAP3K3	GJB7	PRRC2B	EGLN1	KDM6B		HIST2H3D
NSF		HMBOX1	CHEK1		FOXK2				C1RL			MAPK1	GLI1	PTPRJ	EIF1AX	KEAP1		HIVEP1
NTAN1		HMGA1	CHPF2		FOXRED2				C20orf72			MDFIC	GOLGA1	PYURF	EIF2S1	KLF4		HMBOX1
NUDCD2		HNRNPD	CHST14		FXYD5				C2orf18			MEF2A	GOLGA8A	QSER1	EIF4A2	KLHDC3		HMGXB4
ODC1		HNRNPH1	CHTF18		FZD6				C2orf44			MLLT10	GOLGA8B	RAB1B	EIF4EBP2	KMT5C		HNRNPA0
ORC2		HOXA13	CHTOP		FZD9				C5orf15			MMP13	GPAT4	RAB27A	EIF5	KREMEN2		HNRNPD
ORC5		HSP90AA1	CIAO1		GABPB1				C5orf24			MMP9	GPRIN1	RAB5B	ELAVL4	LAMA2		HOXB5
ORMDL1		HSPA14	CIAPIN1		GALNT3				C5orf51			MTMR10	GRIN2A	RANGAP1	ELOVL4	LAMC2		HOXC10
OXA1L		IARS	CIC		GATA6				C6orf62			MTO1	GRINA	RASA1	ELOVL7	LIMS1		HSPA1B
OXCT1		ICAM1	CKAP2L		GATAD1				C9orf156			MUC13	GSS	RASA4	ENAH	LOX		ICAM1
PAFAH1B1		ILK	CLIC4		GCNT3				CA12			MUC17	HBS1L	RDX	EPHA4	LPL		IQCE
PANK3		INPP4B	CLPB		GDF11				CACNG8			NAP1L1	HDGF	RET	EPM2A	MAPKBP1		KHSRP
PAPSS1		IPO5	CLSTN1		GDF5OS				CALCOCO2			NBN	HID1	RETREG3	EPM2AIP1	MAZ		KIF16B
PATZ1		IPP	CMTR1		GEMIN8				CALU			NCKAP1	HIST2H2BF	REXO2	ERBB2	MCL1		KIT
PCBP1		IRAK1	CNOT1		GIGYF1				CAPG			NCS1	HK2	RHOA	ERP44	MDM2		KLF9
PCBP2		IRF2BP2	CNOT6		GINS4				CARHSP1			NDUFB10	HKR1	RHOBTB1	ESYT2	METTL15		KLHDC10
PFN2		IRS4	COL4A1		GLO1				CASTOR2			NIPSNAP2	HMGA1	RNF111	ETNK1	MMP2		KLHL8
PIKFYVE		ISG20L2	COPA		GNB5				CBFB			NR1D2	HMGA2	RPA1	EXOC5	MORF4L1		KPNA2
PLK1		JTB	COPRS		GOLGA2				CBX5			NUP50	HMGCLL1	RPL12	EXOC8	MORF4L2		KPNA6
PNRC1		KIF3B	COQ7		GPC3				CBX6			OAS2	HMGN1	RPL27A	FAM126B	MRM3		LAMTOR5
PPP1CB		KIF4A	COTL1		GPR137B				CCBL2			OCLN	HNRNPK	RPL35A	FAM136A	MUC1		LDHB
PRDX1		KIF5C	COX1		GPR155				CCDC115			OLFML2A	HOTTIP	RPL37A	FAM20B	MXD1		LGTN
PRELID3B		KIT	COX7C		GPR157				CCDC134			OSBPL8	HOXA13	RPL7L1	FAM217B	MYC		LHFPL2
PRRC2C		KITLG	CRAMP1		GPRIN3				CCDC186			OTUD3	HOXD1	RPS4Y1	FAM3C	MYCN		LIMS1
PSMA2		KLHDC10	CS		GRB10				CCDC71			PARP10	HRH4	RPS7	FAM46A	NAA40		LRP6
PSMA5		KLHL8	CTC1		GRK7				CCNA1			PARP11	HSPA1B	RSRC1	FANCI	NASP		LYN
PSMG2		KMT2D	CTDP1		GTF2H2C				CCNA2			PDLIM7	HSPBP1	SATB2	FAS	NAV3		LYSMD1
PTP4A1		KNSTRN	CTDSP2		GTF2H3				CCNB1			PFAS	HSPD1	SDC4	FASLG	NEDD9		MAP3K2
PTPN9		KPNA2	CTDSPL2		GTF2IRD2				CCNB2			PHF20L1	HUWE1	SELE	FAXDC2	NFIA		MAPK10
QKI		KPNA6	CUL4A		GTF2IRD2B				CCND1			PIK3R3	ICAM2	SERTAD2	FBXL13	NKIRAS2		MAT2A
QSER1		KPNB1	CYFIP1		HABP4				CCND2			PIP5K1A	IFRD2	SESN2	FBXL17	NMI		MBD2
RAB33B		LGALS3BP	CYTH1		HADHB				CCND3			PLA2G4C	IGF1R	SFN	FBXL2	OAZ1		MBNL1
RAB5C		LRP10	DACT2		HAS2				CCNF			PLAGL2	IGF2	SFT2D2	FBXO11	OTUD4		MDFIC
RAD51C		LUC7L2	DAGLB		HAS3				CCNG1			PLPBP	IKZF2	SFXN1	FBXO3	P3H1		MDM2
RAP1B		LYN	DAZAP1		HAUS8				CCNJ			PLSCR1	IKZF3	SGPP2	FDXACB1	PAN2		MEOX2
RAP2C		LYPLA1	DAZAP2		HIP1				CCNK			POLK	IKZF4	SLC18B1	FERMT2	PDGFRB		MFN2
RARS		MACF1	DBNL		HIST1H2BG				CCNT2			PRAMEF1	IL6R	SLC1A2	FGF12	PER1		MGMT
RB1		MAK16	DCAF7		HIST1H2BJ				CCNY			PRDM15	ILVBL	SMAD4	FGFRL1	PHACTR2		MIDN
RCN2		MAP1B	DCPS		HIVEP2				CD151			PRSS22	IP6K1	SMG1	FIGN	PIGS		MIEN1
RHPN2		MARS	DCTN5		HMBOX1				CD2BP2			PRX	IPPK	SNRNP27	FILIP1L	PIK3R1		MKI67
RIOK2		MAT2A	DDAH1		HMGB1				CD59			PSMA2	IRF4	SOX4	FKBP5	PLAG1		MKKS
RLIM		MAZ	DDB1		HNRNPR				CD81			PSMD12	IRS4	SP1	FMOD	POLD3		MMP2
RNF144B		MCM3	DDX21		HNRNPUL1				CD99			PTGS2	JAK2	SP7	FMR1	PPM1D		MTSS1L
RPL10		MCM3AP	DENND4B		HOOK3				CDC25A			RAB18	KCNS3	SPRED1	FNBP1	PPP1R13B		MYBL1
RPL10A		MCM7	DHFRP1		HOXB3				CDC34			RAB5B	KHSRP	SPRED2	FOXN2	PPT1		MYLIP
RPL14		MDH2	DHX30		HS3ST1				CDCA7			RACK1	KIAA0141	SPRTN	FOXN3	PPY		NABP2
RPL15		MDM2	DHX37		HSPA13				CDCA8			RAF1	KIF24	SPRY1	FOXO1	PRY		NAIP
RPL19		MDN1	DLEU2		HSPA4L				CDIPT			RASA1	KLC2	SPRY3	FOXO3	PRY2		NCL
RPL21		MEA1	DLX1		HYPK				CDK6			RB1	KLF13	SPRY4	FOXP3	PTEN		NDFIP1
RPL26		MEGF9	DNAJA1		ICA1L				CDKAL1			RNF128	KMT2D	SRC	FRS2	PTP4A1		NDUFB5
RPL31		MESD	DNAJA3		ICMT				CDKN1A			RPL7	KPNB1	SRPX2	FUBP1	PXDN		NDUFS1
RPL36A		MGAT4B	DNAJB9		IFFO1				CDKN1B			RPS5	KRT7	SRRM2	FZD6	QKI		NFYA
RPL39L		MGMT	DNAJC11		IFNAR2				CDV3			RPSA	KRTAP5-9	STK40	GAPVD1	R3HDM4		NFYC
RPL5		MIDN	DNAJC9		IGF1R				CELF1			RRS1	LACTB	STMN1	GAS5	RAB11FIP1		NHSL1
RPL7		MINK1	DNMT1		INO80D				CENPB			RTEL1-TNFRSF6B	LBX2	STOML2	GDF5	RAB40C		NME2
RPL7A		MKKS	DNMT3A		IPO9				CENPV			RTN4	LIF	SYDE2	GID4	RAET1L		NOP58
RPL7L1		MMP1	DOK2		IPP				CEP120			S100A1	LIFR	TAPBP	GK5	RAN		NR2C2AP
RPLP1		MORF4L1	DONSON		IRAK4				CEP126			SAMSN1	LIN28A	TBXA2R	GLCCI1	RASGRP1		NT5DC2
RPS15		MROH1	DPH1		IRF2				CEP135			SDF2	LIN28B	TIAM1	GLG1	RCC1L		NUF2
RPS15A		MROH8	DRG2		ISCA2				CHAF1A			SEC61A1	LINS1	TMEM109	GNAQ	REL		NUFIP2
RPS27		MTA2	DSCC1		ISY1				CHD1			SETD5	LIPA	TMEM182	GNB4	REST		NUP205
RPS8		MYC	DSN1		ITGA2				CHD3			SFXN2	LONRF2	TMEM9	GNE	RET		NUP210
RRM2		MYLIP	DUS1L		KBTBD2				CHD4			SH3BGRL	LSM14B	TNRC6B	GOLGA4	RHBDD1		OIP5
S100A10		NARS	DUT		KBTBD6				CHD7			SH3TC2	LSM4	TOR1AIP1	GP5	RIOK3		PAFAH1B2
SAP30L		NCAPD2	DYRK2		KCNA7				CHMP2A			SIRT1	LSS	TRIB3	GPAM	RNASEL		PAIP2
SAT1		NCKAP5L	E2F1		KCND3				CHMP3			SLC10A7	LTA4H	TRRAP	GPD1L	RNF138		PAK1
SEPSECS		NDC1	E2F2		KCNJ8				CHPF2			SLC25A32	LTV1	TSPAN1	GPD2	ROBO1		PALB2
SEPTIN10		NFS1	E2F6		KCNK6				CHRAC1			SLC2A1	LUC7L3	TXNDC5	GRPEL2	RPL22		PANK3
SERBP1		NGRN	EBAG9		KCNMB1				CHTOP			SLC38A2	LYPLA2	UBA6	GTF2A1	RPS4X		PCDHA1
SET		NKRF	EBNA1BP2		KIAA0513				CIAO1			SMAD2	MAN1B1	VPS26B	GTF2I	RPS6KA3		PCDHA10
SF3B3		NLE1	ECH1		KIAA1551				CIZ1			SMCHD1	MAP3K11	WASF3	GXYLT2	RRAGC		PCDHA11
SGTB		NOLC1	ECT2		KIAA1841				CKAP2			SMN1	MAP3K2	XPO6	HAPLN1	RTL6		PCDHA12
SLC17A8		NSMF	EEF2		KIF13A				CKB			SNX7	MAPK14	XRCC5	HECTD1	S100B		PCDHA13
SMAD7		NSUN5	EEFSEC		KIF6				CKS2			SOX4	MATR3	YWHAE	HERPUD2	SAPCD2		PCDHA2
SMARCA5		OAZ2	EFHD1		KLF3				CLCA2			SOX5	MCL1	YY1	HIC2	SARS		PCDHA3
SMCHD1		OGFOD1	EFS		KLHDC10				CLDN12			SOX6	MED1	ZBTB39	HIF1A	SEC31A		PCDHA4
SMG1		OIP5	EFTUD2		KLHL21				CLINT1			SPAST	MEGF9	ZC3H12C	HIPK3	SERPINB9		PCDHA5
SMPDL3B		OLA1	EIF1		KLHL8				CLPX			SPRED1	MEPCE	ZC3H18	HMGB1	SERPINH1		PCDHA6
SNRNP27		OSBPL10	EIF3I		KPNA2				CLUH			SPRY1	MFHAS1	ZDHHC6	HMGB3	SETDB1		PCDHA7
SNX4		PACS2	EIF3M		KPNA6				CMC1			SSR3	MFSD9	ZIK1	HNRNPH1	SFRP2		PCDHA8
SOGA1		PAFAH1B2	EIF4B		KREMEN1				CNDP2			STAG1	MKNK2	ZNF275	HNRNPK	SGK1		PCDHAC1
SRD5A3		PAIP2	ELK3		LCLAT1				CNNM3			STAU1	MMAB	ZNF331	HOXA9	SH3GLB1		PCDHAC2
SREK1IP1		PAN2	ELMO2		LDHD				CNOT1			STMN1	MMP13	ZNF460	HPGD	SLC16A1		PDGFA
TAPBP		PANK3	ELOA		LEFTY1				CNOT2			SYNDIG1L	MMP2	ZNF587	HPS5	SLC22A7		PDIK1L
TCP1		PARK7	ELP3		LGSN				COIL			SYNE3	MMP26	ZNF641	HS3ST3B1	SLC29A2		PEG10
TERF2IP		PBX2	EMC1		LIAS				COL3A1			SYT14	MON1B	ZNF678	ICAM1	SLC2A14		PELO
TEX264		PCBP2	EMC6		LIMA1				COL8A1			TAF15	MRTO4	ZNF805	ICOSLG	SLC30A10		PEX1
THAP2		PCNT	ENAH		LIN52				COLEC12			TBC1D9	MTF1		IGF1R	SLC7A5P2		PEX19
TM9SF3		PDIK1L	ENDOD1		LINC00598				COMMD9			TFPI	MTMR12		IL12A	SNX24		PGPEP1
TMED4		PDXDC1	ENKD1		LPAR2				COPG1			THBS1	MTMR3		IL1B	SP2		PHF12
TMEM30A		PEBP1	ENOX2		LRCH3				COPS2			TJAP1	MTMR4		IPP	SPARC		PHF21A
TRIB1		PELI2	EP300		LRIF1				COX1			TLN2	MTRF1L		IRAK1	SPRTN		PIK3R1
TSC22D1		PFN1	EPDR1		LRRC58				COX2			TMEM47	MUC1		IREB2	SRGAP2		PITPNM1
UBA2		PGPEP1	EPHA2		LRRD1				COX3			TNFRSF17	MUM1		ISCU	SURF2		PKM
UBB		PHACTR4	EPHX1		LSM3				COX6B1			TNRC6C	MXD1		ITGB8	SYNCRIP		PLOD2
UBE2E3		PHAX	EPOP		LY6G5B				COX7B			TRIM23	MYEF2		ITSN2	TDG		PLP2
UBN2		PHRF1	EPPK1		MAN2B2				CPA4			TRIM36	MYO19		IVNS1ABP	TESPA1		PNRC2
UBQLN1		PIGQ	EPRS		MANEAL				CPEB1			TRUB1	NBPF11		JADE1	TET1		POGZ
UBXN2B		PIP5K1A	ERFE		MAP1B				CPEB3			TSPAN12	NCOR2		JADE3	TET2		POLG
UNC50		PIWIL1	ERRFI1		MAPKAPK5				CPEB4			TSPAN6	ND6		JAG1	TET3		POU3F2
USP1		PKM	ESD		MARK2				CPED1			TUSC2	NDC1		JMY	TFEB		PPP1R14C
UTP4		PKP2	ESPL1		MASTL				CPSF1			TWISTNB	NDOR1		JPH1	TGFB3		PPP1R15B
VCP		PLXNB2	ESR1		MBNL1				CPSF3L			UBE2W	NEBL		KANSL3	TMEM237		PPP2R2A
VPS45		PLXNC1	ESYT1		MBNL3				CPTP			UBXN2A	NEGR1		KAT6A	TMTC3		PPP6C
WDR4		PNRC2	ESYT2		MCM7				CRKL			USP8	NES		KBTBD6	TNFAIP3		PRDM16
WTIP		POLD2	ETS1		MCUR1				CRX			VDAC2	NEU1		KBTBD7	TNRC18		PRPS1L1
XRCC5		POLE	EXO1		MED16				CRY2			VMP1	NF2		KIAA1551	TRAF4		PSMB5
XRCC6		POM121	EXOSC10		MED17				CS			VPS13D	NKIRAS2		KIFAP3	TRAM2		PSMD4
YBX3		POMGNT1	EZH2		MED18				CSNK1D			WNT3A	NME2		KLF5	TRIM63		PTBP3
YTHDC1		PPM1H	FAF1		MELK				CSNK2A1			YKT6	NNT		KLF9	TRIM68		PTEN
YWHAE		PPP1R14C	FAF2		METTL8				CTBP2			YY1AP1	NPM1		KLHL15	TRIM72		PTPRF
ZBTB7A		PPP2R1A	FAM109B		MFAP2				CTCF			ZDHHC2	NPTN		KLHL24	TUBB2A		PXN
ZNF215		PPP2R2A	FAM111A		MFN1				CTHRC1			ZNF148	NRARP		KLHL42	UBE2Q1		RAB1A
ZNF511		PPP6C	FAM20B		MFSD2A				CTPS1			ZNF236	NRDC		KLK2	ULBP2		RAB5C
ZNRF2		PPRC1	FAM212B		MICA				CTR9			ZNF280B	NSUN2		KNL1	VDAC1		RACGAP1
		PRDM1	FAM221B		MIGA2				CUL1			ZNF652	NTRK3		KRIT1	VEGFA		RAD51
		PRDX4	FAM50A		MINK1				CUL2			ZNF711	NUP205		LAMP2	VHL		RB1
		PRICKLE4	FANCA		MIXL1				CUL3			ZNF724	NUP37		LARS	WDR26		RBM33
		PRPS1L1	FANCD2		MKNK2				CUX1				NUP93		LATS1	WWTR1		RBM39
		PRRC2A	FANCE		MORC1				CXCL8				OPRL1		LCORL	YAE1D1		RBM6
		PSMC4	FANCG		MPP5				CYP1A2				PABPC1		LDAH	YY2		RBMS2
		PTBP3	FANCI		MPPE1				CYP2J2				PABPC4		LIFR	ZBTB34		RECK
		PTDSS2	FANCM		MRPS10				CYSTM1				PAM		LIMCH1	ZBTB5		RHOA
		PTEN	FARSB		MSH3				DAB2IP				PANK1		LIN7C	ZFP36		RNF20
		QKI	FASN		MSRB2				DBNDD2				PARP1		LMBR1	ZFP91		RNF4
		RABL6	FBXL18		MTMR9				DBNL				PCBP2		LNPK	ZFPM1		RNF44
		RANBP10	FBXL19		MTOR				DCAF7				PCDHGB2		LONRF2	ZNF286A		RNPS1
		RAP1GAP2	FBXO5		MYH9				DCD				PCTP		LPGAT1	ZNF850		RPL15
		RBM10	FEN1		MYLK3				DCTD				PDS5A		LRP6			RPL21
		RBM15B	FGF11		MYO1D				DCTPP1				PDZD11		LRRC57			RPLP0
		RBMS2	FLNA		MYO1F				DDX10				PFKM		LRRFIP1			RPS24
		RBSN	FOXC1		MYPN				DDX17				PHF8		LYRM7			RPS7
		RECK	FUNDC2		N4BP2L2				DDX18				PIAS3		MALT1			RUNDC3B
		RFC1	G3BP1		NDUFAF3				DDX20				PIGF		MAP2K3			RUNX1
		RNF10	GAREM2		NEK8				DDX21				PIK3CB		MAP3K1			SAPCD2
		RNF215	GATAD2B		NFIB				DDX28				PIK3CD		MAP3K2			SELE
		RNF4	GBF1		NHSL2				DDX41				PIP4K2C		MARCKS			SEPHS1
		RNPS1	GCA		NME6				DDX49				PKM		MBNL1			SERPINH1
		RPL12	GCC2		NOL9				DEDD				PLA2G4F		MDM4			SF1
		RPL8	GDF11		NR1D2				DENND4B				PLEKHA8		MED9			SF3B3
		RPS17	GDI2		NR2C2				DENR				PLEKHG5		MEF2A			SGTA
		RPS2	GEMIN4		NR2F2				DFFA				PLXDC1		MEF2C			SIRT1
		RUNX2	GIGYF1		NR2F6				DHTKD1				PLXND1		MEGF9			SKI
		SAP30L	GIMAP2		NUDT3				DHX16				PMAIP1		MEIS1			SLC10A7
		SAPCD2	GINS2		NUGGC				DHX33				PODXL		MGA			SLC19A3
		SART1	GINS3		OCIAD1				DHX57				PPAT		MGAT4A			SLC25A36
		SCARB2	GJB2		OLAH				DHX9				PPM1H		MIB1			SLC30A7
		SDHA	GLO1		ORAI2				DIABLO				PPP1CA		MKNK2			SLC6A9
		SEC24C	GLUD1		OSTM1				DIAPH1				PPP1R37		MMP2			SMC2
		SELE	GMNN		PAK2				DICER1				PPP2CA		MMP9			SMCHD1
		SEPTIN11	GMPPB		PAPD5				DISC1				PRDM1		MOAP1			SNX4
		SERPINH1	GMPR2		PARD3				DLAT				PRDX2		MON2			SOCS1
		SERTAD4	GOSR1		PARP1				DLC1				PRKAG1		MORC3			SOCS3
		SETD1B	GPATCH11		PCNX2				DMD				PRKRA		MOXD1			SOX11
		SF3B3	GPI		PDE4C				DNA2				PSAT1		MPP5			SPAG5
		SHISA2	GSS		PDHB				DNAAF5				PSMB1		MRAP2			SPRYD3
		SKIV2L	GXYLT1		PDPK1				DNAH9				PTBP1		MRPS10			SPTSSA
		SLC10A7	HACD2		PER1				DNAJC1				PTGES		MSH2			SRP68
		SLC19A3	HACD3		PFKP				DNAJC11				PTGS1		MSH6			SRSF2
		SLC25A10	HACE1		PIGA				DNAJC28				PTH1R		MSLN			SSX2IP
		SLC25A36	HADHB		PIGO				DNAJC8				PTOV1		MTAP			STAMBP
		SLC25A51	HASPIN		PLA2G12A				DNAL1				QSOX2		MTMR12			STAT5A
		SLC35A2	HAUS8		PLEKHM1				DNM3				R3HDM2		MTMR9			STMN1
		SLC37A4	HCFC1		PNRC1				DNMBP				RAB4A		MTPN			STN1
		SLFN11	HDGF		POLM				DOCK5				RAF1		MUC1			TBK1
		SMAD5	HDHD5		POLR3A				DPF2				RANBP2		MYC			TCEAL1
		SMARCA4	HEATR3		POLR3F				DPYSL5				RASAL2		MYCBP2			TDRP
		SMC2	HEATR6		POU2F1				DRAXIN				RASGRP1		MYD88			TFAP2A
		SMC6	HELLS		PPP1R14C				DRG2				REST		MYEF2			TIAM1
		SNX4	HERC1		PRIM1				DSG2				RFWD3		MYO9A			TICAM1
		SOD2	HERC2		PRKACB				DSP				RGS19		NAA30			TIMP3
		SON	HHAT		PRPF4				DTX3L				RHOV		NAA50			TIPARP
		SORT1	HHLA1		PRRG4				DUSP1				RIMS4		NAV3			TLE4
		SPTBN2	HIF1AN		PSD3				DUSP12				RMND5A		NBEA			TMCC1
		SRRM2	HIST1H1B		PTGIS				DUSP23				RNASEH2A		NCAPG			TMED7
		SRRT	HIST1H1D		PTPDC1				DVL3				RNF144A		NCOA3			TMEM132B
		SRSF2	HIST1H1E		QRFPR				DYNC1H1				RNH1		NCSTN			TMEM168
		SS18	HIST1H2AJ		QSOX1				DYRK3				RPL29		NEK1			TMEM183A
		SSH2	HIST1H3B		RAB11FIP1				DZIP1				RPL3		NETO2			TMEM2
		SSSCA1	HIST1H3D		RAB22A				E2F2				RPL35A		NFAT5			TMEM245
		SSX2IP	HIST1H3H		RAB3IP				E2F3				RPLP0		NFIA			TMEM248
		STAT5A	HIST2H2AA3		RAB42				E2F5				RPS12		NFIB			TMEM64
		STMN1	HIST2H3A		RABGAP1L				E2F6				RPS28		NFKB1			TNFSF10
		STN1	HM13		RANGAP1				E2F7				RPS3A		NIN			TNIP1
		STOX2	HMGB1		RASGEF1A				EAF1				RPS6KA1		NIPBL			TNKS2
		SUN2	HMGCR		RBBP6				ECHDC1				RPS7		NKTR			TOB2
		SV2A	HNRNPAB		RBM12B				EDEM3				RRP7A		NR2C2			TOMM20
		TANGO6	HNRNPH1		RBM41				EDN1				RSG1		NSD2			TP53
		TATDN2	HNRNPL		REST				EEF1A1				RYBP		NSD3			TRAF4
		TCEAL1	HNRNPM		RFK				EEF1E1				S100A8		NSUN2			TRAT1
		TCERG1	HNRNPUL1		RGMB				EEF2				SAMD10		NT5C2			TRIM28
		TCOF1	HP1BP3		RHOC				EFCAB14				SCARB2		NTF3			TRPC3
		TEX10	HPRT1		RMND1				EFHD2				SCNN1A		NUBPL			TRPS1
		TFAP2A	HSBP1P2		RNASEH1				EHD4				SDHB		NUFIP2			TSC22D2
		THOP1	HSP90AB1		RNF115				EIF2AK1				SEC14L3		OLR1			TSN
		TIMM50	HSPA1B		RNF19B				EIF2B3				SEC24A		ORC4			TSPAN13
		TIMP3	HSPA1L		RNF34				EIF2C3				SEL1L		OSBPL1A			TUB
		TIPARP	HSPH1		RPL14				EIF3C				SEMA4B		OSBPL3			TUBA1C
		TLE3	HUWE1		RPL17-C18orf32				EIF3D				SEMA4C		OSR1			UBC
		TLN1	HYOU1		RPRD2				EIF4A1				SET		OTUD1			UBE2J1
		TMCC1	IDI1		RTN2				EIF4A2				SFRP5		OXTR			UBE2N
		TMED7	IGFBP5		SAMD12				EIF4A3				SGPL1		PAG1			UBN2
		TMEM2	IL17RD		SAMD8				EIF4G2				SH3BP5L		PALLD			UHRF1
		TMEM245	ILVBL		SAR1B				ELK4				SHMT1		PAN3			UNC13B
		TMUB1	INO80D		SATB2				ELMOD2				SIK2		PARP1			UQCR10
		TNFSF10	INSIG1		SBF1				ELOVL1				SINHCAF		PARP9			USP18
		TNRC6B	INTS5		SBNO1				EMC6				SIRT7		PATE2			USP28
		TOM1	IPO4		SEC23B				EMILIN2				SIX1		PBRM1			UTP14A
		TOP3A	IPO8		SERF1A				ENG				SLC16A4		PBX1			VANGL1
		TP53	IQCA1		SERF1B				ENTPD4				SLC19A1		PCBP1			VPS53
		TP53BP2	IRAK1		SERF2				ENTPD6				SLC25A1		PCGF2			WDR34
		TRAP1	IRF1		SERINC1				EP300				SLC35A4		PDCD4			WDR61
		TRAT1	IRF2BPL		SF3B3				EPB41L3				SLC35G1		PDGFD			WEE1
		TRIM44	IRS4		SGTB				EPHA4				SLC7A1		PDHA2			XRCC6
		TRMT5	ISOC2		SH3BP5				ERAP2				SLC7A6		PELI1			YOD1
		TRPS1	ITPKA		SH3GLB1				ERC1				SLC9A3R2		PER2			YWHAB
		TSPAN13	IWS1		SIK1				ERCC1				SMAD4		PER3			YWHAE
		TXN	JADE3		SIRT1				ERGIC2				SMARCD2		PFKFB2			YY1
		UBA1	JPT2		SLAIN2				ERGIC3				SMC2		PGRMC2			ZBTB37
		UBE2N	KANK2		SLC12A6				ERO1A				SMC6		PHACTR2			ZBTB5
		UBIAD1	KAT6A		SLC1A5				ERO1L				SMIM8		PHF20			ZEB2
		UBN2	KBTBD11		SLC22A23				ESPL1				SMO		PHF20L1			ZFP1
		UBR7	KCTD10		SLC25A33				ETFA				SMYD5		PHIP			ZFP30
		UHRF2	KDSR		SLC28A1				EZH2				SNRPB		PHTF1			ZKSCAN8
		UROD	KIAA1841		SLC35C2				F2				SORT1		PIAS3			ZNF236
		USP15	KIF11		SLC35F5				FADS2				SPATA5		PIGN			ZNF275
		USP9X	KIF15		SLC35F6				FAM104A				SPEN		PIGX			ZNF35
		VANGL1	KIF1B		SLC6A4				FAM105A				SPHAR		PIK3C2A			ZNF571
		VCL	KIF22		SLC7A11				FAM126A				SPHK1		PIK3R1			ZNF652
		VCP	KIT		SNAP47				FAM131A				SPRTN		PITHD1			ZNF805
		VGLL4	KLHL22		SNX5				FAM136A				SRRM2		PKD2			ZYX
		WDR6	KLHL42		SOCS5				FAM178A				SSR3		PKNOX1
		XPO6	KMT5A		SON				FAM203A				STARD13		PLAT
		YLPM1	KNTC1		SORCS2				FAM213A				STARD8		PLD1
		YWHAG	KPNA2		SP2				FAM222B				STAT3		PLEKHA1
		YY1AP1	KRAS		SPCS1				FAM43A				STC2		PLEKHA2
		ZBTB37	KREMEN1		SPIB				FAM49B				STOX2		PLEKHA8
		ZBTB5	KRT19		SPRED1				FAM57A				STRN3		PLOD3
		ZBTB7A	KXD1		SRCAP				FAM83G				SUGP2		PLPP1
		ZEB2	KYAT1		STAC2				FAM84B				SUPT6H		PM20D2
		ZFAND5	LAMB1		STAT3				FAM96A				SUV39H1		POLR3B
		ZFP1	LAMC1		STX4				FANCD2				TACC2		PPARA
		ZFP30	LASP1		SUCO				FARP1				TAF15		PPFIA4
		ZFYVE16	LCOR		SUGP1				FBXL20				TARDBP		PPIF
		ZFYVE9	LEF1		SUZ12				FBXW2				TBC1D1		PPM1L
		ZMYND11	LETM1		SYNJ2BP				FEN1				TDG		PREPL
		ZNF131	LIN37		SYNPO2L				FGFRL1				TEF		PRICKLE2
		ZNF236	LMCD1		TAOK1				FIGN				TET2		PRKAB2
		ZNF275	LMNB1		TFAP4				FLAD1				THAP3		PRKCE
		ZNF460	LMNB2		THEM4				FLII				THRAP3		PROSER1
		ZNF652	LOC391247		TIMM10				FLNA				THUMPD1		PRPF39
		ZNF708	LONP2		TIMM17A				FMNL3				THUMPD3		PRR14L
		ZNF714	LOXL1		TLR7				FMO4				TIMM10		PRRC1
		ZNF770	LPCAT1		TM4SF5				FNDC3A				TIMM23		PSMD9
		ZNF772	LPGAT1		TMEM100				FNDC9				TMEM101		PTAR1
		ZNF805	LRR1		TMEM127				FOXK1				TMEM136		PTBP3
		ZW10	LRRC40		TMEM134				FOXRED1				TMEM2		PTEN
			LRRC8A		TMEM19				FOXRED2				TMEM59		PTGFR
			LYPLA1		TMEM38A				FPR1				TMEM63C		PTK2
			LYRM2		TMOD3				FSTL1				TMEM9		PTPDC1
			MAGEB2		TNFAIP8L1				FTO				TNF		PTPN14
			MAP3K1		TNFRSF10B				FUT10				TNFAIP3		PTPN3
			MAP3K3		TNIP3				FXN				TNFRSF10B		PTX3
			MAP7D3		TNKS2				FXR2				TNKS1BP1		PURA
			MAPK1IP1L		TNRC6B				FZD9				TNPO3		PURB
			MAPK8		TRAF3IP2				GABPB1				TNRC6B		PURG
			MAPKAPK2		TRIM65				GABPB2				TOR2A		PYM1
			MARK2		TRIOBP				GALNT11				TP53		RAB11FIP2
			MARS		TSPAN6				GALNT2				TP53INP1		RAB22A
			MAT2A		TSR1				GAPDH				TRIM71		RAB6A
			MAX		TTC9				GAPVD1				UBA6		RAB6C
			MAZ		TXK				GATA6				UBAP2L		RABGAP1
			MBTPS1		TXNIP				GATC				UBR7		RAI14
			MCCC2		UBE2V2				GATM				ULK3		RALGPS2
			MCL1		UBN2				GBF1				UNG		RAPGEF6
			MCM10		UBOX5				GCN1				UNKL		RAPH1
			MCM3		UBXN2A				GCN1L1				USP8		RASA1
			MCM4		ULK1				GDE1				VCL		RASEF
			MCM5		UNK				GDF11				VDAC1		RASGRP1
			MCM6		USP15				GDPD5				VDR		RASGRP3
			MCM7		VAMP3				GEMIN5				VPS4B		RB1
			MCM8		VPS53				GEMIN7				VPS51		RDH11
			MCRS1		WDR53				GFM2				WDR11		RECK
			MDH2		WDR73				GGA3				WNK1		REST
			MED21		WDR92				GGCT				XIAP		REV1
			MEGF8		WEE1				GGPS1				YOD1		REV3L
			MELK		WSB1				GLB1				ZDHHC5		RFFL
			MEPCE		WWC1				GLO1				ZFYVE1		RHO
			METTL13		YIPF4				GLTPD1				ZMYND11		RHOB
			METTL16		YOD1				GLTSCR2				ZNF177		RHOQ
			MEX3D		ZBED1				GNAS				ZNF212		RMND5A
			MFN2		ZBTB18				GNB1				ZNF385A		RNF103
			MIB1		ZBTB33				GNG5				ZNF395		RNF11
			MND1		ZBTB34				GOLGA4				ZNF483		RNF111
			MORC4		ZFYVE26				GPAT4				ZNF592		RNF185
			MPST		ZMAT3				GPATCH1				ZSWIM6		RNF6
			MRPL32		ZNF12				GPATCH4						RP2
			MRPL4		ZNF174				GPHN						RPRD2
			MRPL42		ZNF264				GPI						RPS6KA3
			MRPS9		ZNF317				GPM6B						RPS7
			MRRF		ZNF347				GPR56						RRAGC
			MSANTD2		ZNF385A				GPX7						RSF1
			MSANTD3		ZNF426				GRPEL2						RSPRY1
			MSH6		ZNF446				GSG2						RTN4
			MTFR2		ZNF454				GSK3A						RUFY3
			MTHFD1		ZNF514				GSPT1						SACM1L
			MTMR14		ZNF532				GSR						SAMD5
			MTMR4		ZNF554				GTF2I						SAR1A
			MTR		ZNF578				GTF3C1						SASH1
			MXRA7		ZNF665				GTF3C4						SATB1
			MYB		ZNF682				GTPBP3						SCAF11
			MYBBP1A		ZNF7				GYG1						SCRN1
			MYBL1		ZNF70				GYS1						SEC63
			MYH14		ZNF785				GYS2						SECISBP2L
			MYH9		ZNF786				GZF1						SEMA5A
			MYL12B		ZNF805				HADHA						SEPTIN2
			MYLK		ZNFX1				HAND1						SERAC1
			MYO18A		ZYG11A				HARS						SERPINB5
			MYO1D						HAS2						SERPINI1
			MYO5A						HASPIN						SESN1
			NAGA						HAUS6						SESTD1
			NAPEPLD						HCFC1						SET
			NAT8L						HEATR2						SETD1B
			NCAPD2						HELLS						SETD2
			NCAPG						HERPUD1						SFXN1
			NCAPH						HES1						SGCB
			NCAPH2						HGH1						SGK3
			NCL						HGS						SGTB
			NCOA2						HIF1A						SIRT2
			NDC80						HIPK1						SKP2
			NDST1						HIST1H1C						SLAIN2
			NDUFS6						HIST1H2BD						SLC16A10
			NEIL2						HIST1H2BK						SLC17A5
			NF1						HIST1H3B						SLC26A2
			NF2						HK1						SLC31A1
			NFATC2IP						HMGA1						SLC5A3
			NFIA						HMGA2						SLC9A6
			NFKB2						HMGB1						SLK
			NFKBIZ						HMGCS1						SLMAP
			NHLRC2						HNRNPDL						SMAD7
			NLRP3						HNRNPF						Smad7
			NMD3						HNRNPL						SMARCA4
			NME4						HNRNPUL1						SMC1A
			NMT1						HNRPDL						SMN1
			NOL6						HOXD11						SMNDC1
			NONO						HRAS						SNRK
			NOSIP						HS2ST1						SNRNP48
			NPM1						HSF2						SNX30
			NPPC						HSP90AA1						SOCS1
			NQO2						HSPA1B						SOCS4
			NRARP						HSPA8						SOCS5
			NSD2						HTT						SOCS6
			NSDHL						HUWE1						SOD3
			NSF						IARS2						SOWAHC
			NSG1						IBA57						SOX2
			NSUN2						ICOSLG						SOX5
			NT5C2						IDI1						SP1
			NT5C3B						IFIT5						SPATS2L
			NT5DC3						IFNB1						SPG11
			NUCB1						IFNLR1						SPIN1
			NUCB2						IFRD1						SPPL3
			NUCKS1						IGDCC4						SPRY2
			NUFIP2						IGF1R						SPRY4
			NUP214						IGF2BP1						SPTLC3
			NUP37						IGF2BP2						SREK1
			NUP58						IGF2BP3						SRPK2
			NUTF2						IGHMBP2						SRSF11
			ODC1						IGSF3						SSFA2
			OIP5						IGSF8						ST6GAL1
			OPHN1						IKZF3						STAG2
			ORC6						IL17RC						STAT3
			PABPC1						IL6R						STRBP
			PACSIN2						IMPDH1						STUB1
			PAK2						IMPDH2						STXBP5
			PARP1						INPPL1						SUZ12
			PARP15						INTS1						SYNE2
			PARP16						INTS11						TAF1
			PCLAF						INTS14						TAF5
			PCNA						INTS5						TAP1
			PCNT						INTS7						TBL1XR1
			PCYOX1L						IP6K1						TCEANC2
			PDHX						IPCEF1						TCF21
			PDXDC1						IPO11						TESK2
			PDXK						IPO4						TET1
			PEF1						IPO7						TGFB1
			PEG10						IPO8						TGFB2
			PELP1						IPO9						TGFBI
			PEX11B						IRF2BP2						TGFBR2
			PFDN2						IRS2						TGFBR3
			PFKP						IRS4						TGIF1
			PFN1						ISOC2						THOC2
			PGAM1						ITGA3						TIAM1
			PGM3						ITGB5						TICAM2
			PHB2						JAG1						TIMP3
			PHF19						KCNC4						TLR3
			PHF8						KCTD12						TLR4
			PHLDA2						KCTD21						TM9SF3
			PHRF1						KDELR1						TMEM147
			PIP4K2A						KDM4A						TMEM170A
			PIP4K2C						KHSRP						TMEM2
			PIP5K1C						KIAA0141						TMEM245
			PITPNB						KIAA0391						TMEM56
			PITRM1						KIAA0930						TMX4
			PKMYT1						KIAA1143						TNFAIP3
			PKN3						KIAA1328						TNFRSF10B
			PLAU						KIAA1377						TNFRSF11B
			PLEK2						KIAA1429						TNPO1
			PLEKHA2						KIAA1549						TNRC6B
			PLIN3						KIAA1586						TNS3
			PLS3						KIDINS220						TOP2A
			PLXNC1						KIF1C						TOPORS
			PM20D2						KIF27						TOR1AIP2
			PMAIP1						KIF2A						TP53BP2
			POLA1						KIFC1						TP63
			POLD1						KLHDC8B						TPM1
			POLE						KLHL11						TPRG1L
			POLE2						KMT2D						TRAF7
			POLQ						KPNA5						TRAPPC2
			POLR2C						KPNA6						TRIM2
			PPA2						KRAS						TRIM33
			PPARGC1B						KREMEN1						TRIM38
			PPIF						KRT19						TRIM59
			PPP2R5C						KXD1						TRPM7
			PRAP1						KYAT3						TSHZ3
			PRDX3						L3MBTL4						TSNAX
			PRICKLE4						LACE1						TTC33
			PRIM1						LACTB2						TUBGCP5
			PRKCA						LARP1						TXLNGY
			PRNP						LBR						UBE2N
			PRPF19						LDLR						UBR3
			PRPF31						LEFTY1						UBR5
			PRPF40B						LGR4						UGGT1
			PRPF8						LIMD2						UQCRB
			PRRC1						LIN28A						USP34
			PRRC2A						LIN28B						USP47
			PRRC2B						LLPH						USP7
			PSIP1						LMAN2						UTRN
			PSMA7						LPCAT3						VASH2
			PSMC3IP						LPGAT1						VEGFA
			PSMC5						LPHN2						VHL
			PSRC1						LPL						VPS13A
			PTDSS2						LRIG1						VPS26A
			PTEN						LRIG3						VPS36
			PTGES2						LRRC20						VPS54
			PTK7						LRRC40						WDR7
			PTMS						LRRC41						WFS1
			PTPN11						LRRC47						WNK1
			PTPN9						LRRC8A						WNK3
			PTPRG						LSG1						WNT5A
			PTRH2						LSM6						WSB1
			PUS1						LTA4H						WWC2
			PXYLP1						LYN						WWP1
			QTRT2						LZIC						YME1L1
			RAB32						MAB21L1						YOD1
			RAB35						MAGEA12						ZADH2
			RAB5C						MAGEA3						ZBTB20
			RABGGTB						MAGEA6						ZBTB38
			RAC2						MANSC1						ZBTB47
			RACGAP1						MAP2K2						ZBTB8A
			RAD51						MAP2K7						ZCCHC3
			RAPGEF1						MAP4						ZFYVE16
			RASSF3						MAP7						ZMYM2
			RASSF5						MAP7D1						ZNF207
			RAVER1						MAPK1						ZNF217
			RB1CC1						MAPK6						ZNF292
			RBBP5						MARCHF6						ZNF326
			RBL1						MARCKSL1						ZNF35
			RBM4B						MARS						ZNF367
			RBM8A						MARS2						ZNF460
			RCC1						MAT2B						ZNF532
			RECQL4						MBD2						ZNF587
			REEP4						MBD6						ZNF667
			REPS1						MCAT						ZRANB1
			RFC4						MCF2L2						ZYG11B
			RFC5						MCM4
			RFLNB						MCM7
			RGMA						MDM4
			RHOV						MED13
			RMDN3						MED14
			RMI1						MED25
			RNASEH1						MED28
			RNF115						MEF2C
			RNF146						MEF2D
			RPL12						MEIS3P1
			RPL22						MESDC1
			RPL23A						MFSD3
			RPL26						MFSD8
			RPL27A						MGME1
			RPL7L1						MIB1
			RPL8						MIDN
			RPL9						MIEF1
			RPS10						MIEN1
			RPS18						MIER2
			RPS21						MIOS
			RPS3						MIPEP
			RPS6KA1						MKRN2
			RRM2						MLLT1
			RSF1						MLLT10
			RSL1D1						MMACHC
			RTKN						MMS22L
			RTKN2						MOB1A
			RTL10						MOB1B
			RUSC1						MOV10
			RUVBL1						MPG
			S100A14						MPND
			S100A16						MRM1
			SARS2						MRM3
			SCAMP4						MRPL12
			SCLY						MRPL37
			SCO1						MRPL47
			SCRIB						MRPS11
			SEC23A						MRPS24
			SEC31A						MRPS33
			SEC61A1						MSANTD2
			SELENON						MSI1
			SEMA4C						MSI2
			SENP1						MSN
			SENP5						MTFP1
			SEPHS1						MTPN
			SEPHS2						MTRR
			SESN2						MTSS1L
			SF3A1						MTUS1
			SF3B2						MTX3
			SF3B3						MXD1
			SFPQ						MYC
			SFXN2						MYCBP
			SGO1						MYO1C
			SH3BP4						MYO1E
			SH3BP5						NAA10
			SH3GL1						NAA15
			SHCBP1						NAA20
			SHISA9						NAA25
			SHMT1						NAA30
			SHMT2						NAA40
			SINHCAF						NAA50
			SIX1						NABP2
			SKA1						NACA
			SKA3						NAF1
			SLC10A6						NAP1L1
			SLC18B1						NARS2
			SLC1A5						NAT8L
			SLC25A10						NBPF15
			SLC25A15						NCAPD2
			SLC25A33						NCAPG2
			SLC30A1						NCKIPSD
			SLC30A7						NCOA3
			SLC35D2						NCOA5
			SLC35G1						NCOR1
			SLC37A4						ND1
			SLC38A2						ND2
			SLC3A2						ND4
			SLC7A5						ND4L
			SLC7A6						ND5
			SMAD3						NDRG1
			SMC3						NDUFA10
			SMCO4						NDUFA4P1
			SMG5						NDUFAF7
			SMIM14						NEDD4
			SNRK						NEK9
			SNRNP200						NEMP1
			SNRNP70						NFATC1
			SNRPB						NFATC3
			SNRPD3						NFKBIA
			SNX18						NFU1
			SNX9						NHLRC2
			SOAT1						NHLRC3
			SOWAHC						NHSL1
			SPAG9						NIPBL
			SPC25						NLE1
			SPEN						NME4
			SPRTN						NME6
			SPTBN1						NOA1
			SPTBN2						NOL6
			SRSF1						NOLC1
			SSNA1						NOM1
			SSRP1						NOMO3
			SSX2IP						NOP14
			STAG2						NOP53
			STARD7						NPTN
			STMN1						NR2E1
			STRADB						NR6A1
			STRIP1						NRAS
			STX16						NRD1
			STX7						NRDC
			SULF2						NSA2
			SUN1						NSD1
			SURF4						NSMCE4A
			SVOP						NSUN2
			SYMPK						NT5DC2
			SYNE2						NUBP2
			SYNRG						NUCB2
			TACC1						NUCKS1
			TACC3						NUDT19
			TAF9B						NUP153
			TANGO6						NUP155
			TAOK3						NUP214
			TBC1D1						NUP35
			TBC1D9B						NUSAP1
			TCF7L2						NVL
			TCFL5						NXN
			TDP1						NXT2
			TEAD2						OCLN
			TECR						ONECUT2
			TEDC2						OPA3
			TENM4						OPRL1
			TERT						ORC4
			TET3						OSBPL10
			TFG						OSTM1
			TGFBR3						OTUB1
			THAP7						OXA1L
			TICAM1						OXNAD1
			TICRR						OXR1
			TIGAR						PA2G4
			TIMM50						PAAF1
			TJP2						PABPC1
			TK1						PAFAH1B3
			TLE4						PAFAH2
			TLN1						PAK1
			TM7SF2						PALD1
			TM9SF3						PAPOLA
			TMBIM1						PAPSS1
			TMC8						PARP16
			TMED2						PARVB
			TMEM164						PAX3
			TMEM204						PBX2
			TMEM30A						PCBP2
			TMEM33						PCCB
			TMEM94						PCGF3
			TMEM97						PCYT1A
			TMPPE						PCYT1B
			TMTC1						PCYT2
			TNFRSF1B						PDCD10
			TNFRSF21						PDCD11
			TOLLIP						PDCL3
			TOMM5						PDE12
			TOP2A						PDGFB
			TPI1						PDGFRA
			TPX2						PDHX
			TRAFD1						PDK1
			TRAK2						PDLIM5
			TRAP1						PDP2
			TRAPPC10						PDPR
			TRIM16L						PDS5A
			TRIM28						PDZD8
			TRIP12						PEG10
			TRIP13						PER1
			TRMT2A						PEX11B
			TRRAP						PEX6
			TSC1						PFKM
			TSEN34						PFN1
			TSKU						PGM1
			TTLL12						PGM2L1
			TUBA1B						PGM3
			TUBB						PGRMC1
			TUBB3						PHACTR4
			TUBGCP6						PHKA1
			TUT1						PIGG
			TWF1						PIGU
			TXLNA						PIH1D1
			TXNL4A						PIP4P1
			TYMS						PITHD1
			TYW3						PLAGL2
			UBE2C						PLCB3
			UBE2Z						PLCG2
			UBFD1						PLD3
			UBQLN2						PLEKHA3
			UBR1						PLEKHO1
			UBR7						PLK1
			UCHL1						PLXDC2
			UGP2						PLXNB2
			UNC5B						PLXND1
			USP24						PM20D2
			USP39						PMAIP1
			UTP18						PMF1
			VAMP8						PMPCA
			VASP						POLD2
			VAV2						POLL
			VAV3						POLR1A
			VCPIP1						POLR1B
			WAPL						POLR2A
			WDR12						POLR2C
			WDR36						POLR2D
			WDR62						POLR2H
			WDR82						POLR2L
			WDYHV1						POLR3B
			WNK1						POLR3D
			WWTR1						POLR3G
			XPO1						POM121
			XPO7						POM121C
			XRCC1						POP1
			XRCC6						POTEG
			YARS						POTEM
			YBX3						PPARGC1A
			YDJC						PPID
			YIPF3						PPM1G
			YIPF5						PPP1R12C
			YWHAQ						PPP1R15B
			YWHAZ						PPP1R16B
			YY1						PPP1R7
			ZBTB43						PPP2R2A
			ZBTB5						PPP2R5E
			ZC3H7B						PPRC1
			ZFYVE27						PRAF2
			ZMAT3						PRDM1
			ZNF3						PRDM4
			ZNF317						PRIM1
			ZNF365						PRIM2
			ZNF384						PRKAA2
			ZNF395						PRKAR2A
			ZNF512B						PRKD1
			ZNF618						PRPF19
			ZNF71						PRPF8
			ZNF814						PRPS1
			ZNF823						PRR5-ARHGAP8
			ZWINT						PRRC2A
			ZYX						PRRC2B
									PRSS22
									PRTG
									PSD3
									PSMD9
									PSME3
									PSMG4
									PTCD1
									PTGES2
									PTGFRN
									PTGS2
									PTP4A2
									PTPN23
									PTTG1
									PUM1
									PUS1
									PVR
									PXDN
									PYCR3
									PYCRL
									QARS
									QDPR
									QKI
									QRSL1
									RAB10
									RAB11FIP4
									RAB19
									RAB38
									RAB3GAP2
									RAB40C
									RABL2A
									RABL2B
									RAD18
									RAI1
									RALB
									RALGAPB
									RANBP6
									RAP2C
									RBBP6
									RBFOX1
									RBFOX2
									RBM12
									RBM12B
									RBM19
									RBM22
									RBM34
									RBPJ
									RCAN1
									RCC1L
									RDH10
									RDX
									REEP4
									REPS1
									RFC2
									RFFL
									RHBDF2
									RHD
									RHOB
									RHOG
									RIOK2
									RIOK3
									RITA1
									RNASE10
									RNF115
									RNF144B
									RNF40
									RNF44
									RNFT1
									RNMT
									RNMTL1
									RPAP1
									RPIA
									RPL12
									RPL18
									RPL18A
									RPP38
									RPS24
									RPS4X
									RPSA
									RRAD
									RRBP1
									RRM1
									RRM2
									RRP1B
									RRP7A
									RRP8
									RTCA
									RWDD1
									RXRB
									SAFB
									SALL2
									SALL3
									SAR1A
									SC5D
									SCAF4
									SCAF8
									SCAMP1
									SCAMP3
									SCD
									SCML2
									SCRN1
									SCRN3
									SCYL1
									SDAD1
									SDR42E1
									SEC11A
									SEC16A
									SEC23B
									SEMA4C
									SEMG2
									SEPTIN4
									SERBP1
									SETD5
									SF3B1
									SFMBT1
									SH3GLB1
									SH3PXD2A
									SIGMAR1
									SIKE1
									SKI
									SLC10A3
									SLC10A7
									SLC11A2
									SLC12A7
									SLC16A9
									SLC19A3
									SLC1A4
									SLC20A1
									SLC25A1
									SLC25A12
									SLC25A13
									SLC25A19
									SLC25A24
									SLC25A32
									SLC25A4
									SLC27A2
									SLC30A1
									SLC30A7
									SLC35F1
									SLC35F6
									SLC38A1
									SLC38A2
									SLC38A5
									SLC38A7
									SLC5A6
									SLC9A3R1
									SLF2
									SMARCA1
									SMARCA4
									SMARCAD1
									SMARCB1
									SMARCC1
									SMARCC2
									SMARCD1
									SMC1A
									SMCR7L
									SMCR8
									SMG1
									SMG7
									SNAP23
									SNHG16
									SNRPA
									SNRPE
									SNX12
									SNX17
									SOCS1
									SOCS7
									SOD2
									SON
									SOX13
									SOX9
									SP1
									SP100
									SPATA12
									SPCS3
									SPN
									SPR
									SPRYD4
									SPRYD7
									SPTBN2
									SRCAP
									SSR1
									ST13
									STAT1
									STAT2
									STAT5A
									STEAP3
									STIM1
									STIP1
									STK38
									STK4
									STRN
									STX3
									SUMO1
									SUMO2
									SUOX
									SUPT16H
									SUPT20H
									SURF4
									SYNE1
									SYNE2
									SYNGR2
									SYNJ2BP
									SYT1
									SZRD1
									TAB2
									TAF9
									TAF9B
									TBC1D13
									TBC1D15
									TBC1D19
									TBC1D20
									TBRG4
									TCOF1
									TENM3
									TERF2IP
									TES
									TGFBR1
									TGFBR3
									TGOLN2
									THBS1
									THEM6
									THOC5
									THYN1
									TIAF1
									TIAM1
									TIMM23
									TIMM50
									TIMM8A
									TIMM9
									TJP1
									TLN1
									TLNRD1
									TLR2
									TLR4
									TMED4
									TMED5
									TMEM115
									TMEM167A
									TMEM2
									TMEM201
									TMEM33
									TMEM55B
									TMEM63B
									TMEM65
									TMTC3
									TNFRSF10B
									TNFSF12
									TNFSF9
									TNPO1
									TNRC6B
									TOE1
									TOMM40L
									TOR4A
									TOX3
									TPBG
									TPD52L2
									TPM4
									TPP2
									TPT1
									TRABD
									TRAPPC1
									TRAPPC10
									TRIM24
									TRIM28
									TRIM71
									TRIP12
									TRMO
									TRMT1
									TRNT1
									TROVE2
									TRUB2
									TSC22D2
									TSEN15
									TSPAN3
									TST
									TTC9C
									TTLL12
									TUBA1B
									TUBA1C
									TUBB
									TUBB2A
									TUBB4A
									TUBGCP2
									TUBGCP3
									TUT1
									TXLNA
									TXLNG
									TXNL4A
									TYMS
									UBA1
									UBA3
									UBAP2L
									UBE2A
									UBE2D2
									UBE2D3
									UBE2I
									UBE2M
									UBE2Q1
									UBXN2B
									UBXN8
									UCK1
									UCK2
									UGT8
									UHRF1
									UNC13B
									UNC13D
									USO1
									USP10
									USP14
									USP15
									USP22
									USP38
									USP47
									USP54
									UTP15
									UTP6
									UTRN
									VAMP3
									VCL
									VIRMA
									VPS28
									VPS39
									VPS41
									VPS51
									VWA8
									VWA9
									WARS2
									WASF1
									WASL
									WBP11
									WBSCR16
									WDCP
									WDR25
									WDR26
									WDR3
									WDR33
									WDR4
									WDR55
									WDR74
									WDR75
									WLS
									WNK1
									XPO5
									XPO7
									XRN1
									XYLT2
									YAE1D1
									YAP1
									YEATS2
									YIPF3
									YLPM1
									YOD1
									YTHDC1
									YWHAE
									YWHAZ
									ZADH2
									ZBTB37
									ZBTB5
									ZBTB8OS
									ZC3H11A
									ZC3HAV1
									ZC3HAV1L
									ZCCHC11
									ZCCHC3
									ZCCHC9
									ZER1
									ZFAND4
									ZFHX4
									ZMYM2
									ZNF106
									ZNF148
									ZNF200
									ZNF207
									ZNF264
									ZNF28
									ZNF3
									ZNF317
									ZNF417
									ZNF426
									ZNF443
									ZNF460
									ZNF507
									ZNF556
									ZNF566
									ZNF578
									ZNF581
									ZNF584
									ZNF587
									ZNF606
									ZNF609
									ZNF611
									ZNF629
									ZNF644
									ZNF652
									ZNF687
									ZNF738
									ZNF774
									ZNF799
									ZNF8
									ZNF805
									ZNF841
