# Supplementary material for: Secretome and extracellular vesicle signatures in bone marrow-derived mesenchymal stromal cells after expansion in standard and next-generation media
Source: Extracell Vesicles Circ Nucl Acids. 2025 Apr 29;6(2):195–215. doi: 10.20517/evcna.2024.99 (PMC12367461; doi:10.20517/evcna.2024.99)
Supplement: Supplementary file 1 [file evcna-6-2-195-SupplementaryMaterials.zip › evcna5099-SupplementaryMaterials/Supplementary Table 4_EVCNA.xlsx]

## Sheet: Foglio1
A - Proliferation
	vs CTRL				vs IL
	IL	F	P	S/X	IL+F	IL+P	IL+S/X
FOLD	0.9 ± 0.1	0.8 ± 0.1	0.7 ± 0.1	0.8 ± 0.1	1.0 ± 0.1	1.0 ± 0.1	1.2 ± 0.1
p-value	/	/	/	/	/	/	/
B - BCL2 vs BAX
	vs CTRL				vs IL
	IL	F	P	S/X	IL+F	IL+P	IL+S/X
FOLD	1.5 ± 0.7	2.0 ± 0.6	2.5 ± 0.8	2.2 ± 0.7	0.8 ± 0.4	1.4 ± 0.6	0.9 ± 0.4
p-value	/	≥ 0.05	≥ 0.05	≥ 0.05	/	/	/
B - Viability
	vs CTRL				vs IL
	IL	F	P	S/X	IL+F	IL+P	IL+S/X
FOLD	1.0 ± 0.1	1.0 ± 0.0	1.0 ± 0.1	1.0 ± 0.0	1.0 ± 0.0	1.0 ± 0.1	1.0 ± 0.1
p-value	/	/	/	/	/	/	/
Significance calculated for FOLD ≤ 0.5 or ≥ 2.0. N = 3.
